# Supplementary material for: Edible Pueraria lobata-Derived Exosomes Promote M2 Macrophage Polarization
Source: Molecules. 2022 Nov 24;27(23):8184. doi: 10.3390/molecules27238184 (PMC9735656; doi:10.3390/molecules27238184)
Supplement: Supplementary file 1 [file molecules-27-08184-s001.zip]

Archive with 1 entries (1 files):
- molecules-1967124-supplementary.pdf
